# Supplementary material for: Clinical Characteristics and Outcome of MDR/XDR Bacterial Infections in a Neuromuscular Semi-Intensive/Sub-Intensive Care Unit
Source: Antibiotics (Basel). 2022 Oct 13;11(10):1411. doi: 10.3390/antibiotics11101411 (PMC9598219; doi:10.3390/antibiotics11101411)
Supplement: Supplementary file 1 [file antibiotics-11-01411-s001.zip]

Archive with 1 entries (1 files):
- antibiotics-1938815-supplementary.xlsx
