# Supplementary material for: Clinical Characteristics and Outcome of MDR/XDR Bacterial Infections in a Neuromuscular Semi-Intensive/Sub-Intensive Care Unit
Source: Antibiotics (Basel). 2022 Oct 13;11(10):1411. doi: 10.3390/antibiotics11101411 (PMC9598219; doi:10.3390/antibiotics11101411)
Supplement: Supplementary file 1 [file antibiotics-11-01411-s001.zip › antibiotics-1938815-supplementary.xlsx]

## Sheet: Gram negative
Table S1. Phenotypic characteristics of MDR/XDR pathogens from patients hospitalised in a neuromuscular semi-intensive/sub-intensive care unit
Strain Number	Year of isolation	Type of infection	Isolate	Major resistance mechanisms	Antibiotic susceptibility
					AMC	TZP	CAZ	CTX	FEP	IPM	MEM	EPM	FOS	AMK	GEN	CIP	TGC	SXT	COL	C/T	C/A	ATM
1	2022	Pneumonia	Acinetobacter baumannii	ND																NI	NI
2	2021	Pneumonia, BSI, cUTI	Pseudomonas aeruginosa	ND
3	2021	cUTI	Klebsiella pneumoniae	KPC													NI
4	2022	Pneumonia	Klebsiella pneumoniae	MBL-NDM													NI
5	2021	cUTI	Proteus mirabilis	MBL-NDM
6	2021	SSTI, cUTI	Klebsiella pneumoniae	KPC													NI
7	2021	BSI, Pneumonia	Pseudomonas aeruginosa	ND
8	2022	Pneumonia	Acinetobacter baumannii	ND
9	2022	SSTI	Acinetobacter baumannii	ND																NI	NI
10	2022	Pneumonia, SSTI	Acinetobacter baumannii	ND																NI	NI
11	2022	Pneumonia	Pseudomonas aeruginosa	ND
12	2022	SSTI	Pseudomonas aeruginosa	ND
Abbreviations: MDR/XDR multi drug resistant/extensively drug resistant; KPC, Klebsiella pneumoniae carbapenemase; MBL, Metallo Beta-Lactamase; AMC, amoxicillin-clavulanic acid; TZP, piperacillin–tazobactam; CAZ, ceftazidime; CTX, cefotaxime; FEP, cefepime; IPM, imipenem; MEM, meropenem; EPM, ertapenem, FOS, fosfomycin; AMK, amikacin; GEN, gentamicin; CIP, ciprofloxacin; TGC, tigecycline; SXT, tri…
	Resistant
	Intermediate
	Insufficient evidence
	Susceptible

## Sheet: Gram positive
Strain Number	Year of isolation	Type of infection	Isolate		Antibiotic susceptibility
				Major resistance mechanisms	AMC	AMS	CLN	DAP	OXA	VAN	TEC	TET	GEN	RIF	TGC	SXT	LIN
1	2021	Pneumonia	Staphylococcus aureus	ND
2	2022	Pneumonia, SSTI	Staphylococcus aureus	ND
Abbreviations: AMC, amoxicillin-clavulanic acid; AMS, ampicllin/sulbactam;CFC cefaclor; CTX, ceftriaxone; CLN, clindamycin; DAP, daptomycin;VAN, vancomycin;TEC, teicoplanin; OXA, oxacilline; GEN, gentamicin, RIF, rifampicin;TGC, tigecycline; SXT,trimethoprim-sulfamethoxazole; LIN,linezolid;SSTI, skin and soft tissue infection; ND, no data
	Resistant
	Susceptible
